# Supplementary material for: Polyamine Metabolites as Biomarkers in Head and Neck Cancer Biofluids
Source: Diagnostics (Basel). 2022 Mar 24;12(4):797. doi: 10.3390/diagnostics12040797 (PMC9024570; doi:10.3390/diagnostics12040797)
Supplement: Supplementary file 1 [file diagnostics-12-00797-s001.zip]

Archive with 1 entries (1 files):
- diagnostics-1599069 supplementary.xlsx
