# Supplementary material for: Polyamine Metabolites as Biomarkers in Head and Neck Cancer Biofluids
Source: Diagnostics (Basel). 2022 Mar 24;12(4):797. doi: 10.3390/diagnostics12040797 (PMC9024570; doi:10.3390/diagnostics12040797)
Supplement: Supplementary file 1 [file diagnostics-12-00797-s001.zip › diagnostics-1599069 supplementary.xlsx]

## Sheet: Table S1
ID	Age at collection	Sex	Localization	TNM	Stage	Greatest Dimension	p16 status	Saliva DAS	Saliva ASP	Salivca ASD	Urine DAS	Urine ASP	Urine ASD
001C	58	M	Tongue	cT3N2CM1	4c	UNK	Pos	0.953	0.889	0.6465	12.585	0.5607	62.54
002C	78	F	Tonsil	cT3N1M0	3	Biopsy only	Neg	32.9	6.105	2.7	20.29	0.7445	97.205
003C	80	M	Tongue	T1N2b	UNK	1.5cm	Neg	27.6	11.15	4.16	77.05	0.9407	95.025
004C	65	M	Tongue	T2N2b	4A	Biopsy only	Neg	2.95	1.125	0.288	19.35	0.6505	38.57
005C	76	M	Oropharynx	cT3N0M0	3	Biopsy only	Neg	5.32	1.18	1.835	13.505	0.6099	144.15
006C	62	M	Tongue	cT2N2bM0	UNK	Biopsy only	Neg	13.65	13.05	2.205	66.82	0.5456	151.3
007C	74	M	Oral Cavity	T4N0M0	UNK	7.4 cm	Neg	3.07	1.535	0.6665	13.005	0.4304	36.065
008C	52	M	Tonsil	T3N2cM0	UNK	Biopsy only	Pos	5.63	2.495	0.4435	49.835	0.9907	58.31
009C	79	M	Oral Cavity	N/A	4	Biopsy only	Neg	0.306	0.8185	0.4045	73.47	0.6492	100.56
010C	79	F	Tongue	pT2N2cM0	4A	2.5cm	Neg	18.25	3.685	1.775	240.7	0.7193	169.1
011C	72	F	Tonsil	TxN2M0	3	Biopsy only	Neg	4.22	0.838	0.673	22.44	0.9781	88.28
012C	64	F	Tongue	N/A	UNK	UNK	Neg	6.77	1.115	0.718	17.345	0.5568	38.335
013C	69	M	Tonsil	T1N2aM1	UNK	1.2cm	Neg	7.79	1.565	0.6095	23.36	0.5861	52.535
014C	63	M	Neck	T3N2bM0	UNK	Biopsy only	Neg	#N/A	#N/A	#N/A	13.875	1.662	77.78
015C	57	M	Tongue	T4N2c	UNK	Biopsy only	Neg	#N/A	#N/A	#N/A	28.245	0.4881	78.565
016C	70	F	Oral Cavity	TxNxM1	4	No Biopsy	Neg	1.31	1.105	0.572	20.76	0.4895	68.36
017C	71	M	Tonsil	T1N2bM0	4a	0.6cm	Pos	17.65	6.775	2.44	12.67	0.9596	85.375
018C	67	F	Oral Cavity	T2N0M0	2	3.5cm	Neg	5.295	1.255	0.5805	28.935	0.8902	52.235
019C	56	F	Tonsil	T1N2b	UNK	1.1cm	Neg	4.19	0.837	0.825	17.805	0.8111	69.03
020C	78	M	Larynx	T3N0	UNK	UNK	Neg	4.745	1.74	0.655	11.795	2.646	173.1
021C	69	M	Tongue	T2N0M0	UNK	2.9 cm	Neg	8.715	2.01	1.225	300.3	0.6776	107.635
022C	58	M	Tongue	pT1N2bM0	3	1.6cm	Neg	8.62	2.315	1.33	21.555	0.655	68.26
025C	75	M	Tongue	T2N0M0	UNK	3.0cm	Neg	3.455	2.395	0.8885	32.16	0.7736	128.75
026C	66	F	Oral Cavity	cT2aN0M0	2A	3.8cm	Neg	#N/A	#N/A	#N/A	95.71	0.7962	91.04
028C	61	F	Tongue	T3N0	UNK	3.9cm	Neg	2.65	0.8265	1.42	9.594	0.5142	32.66
029C	79	M	Tongue	T2N1	3	Biopsy only	Pos	2.315	0.8685	0.912	24.83	0.5191	95.45
030C	69	F	Oral Cavity		4	UNK	Pos	7.745	3.295	1.265	53	0.6142	156.25
031C	61	F	Oropharynx	T4N2b	UNK	5.1 cm	Neg	1.045	2.065	0.205	23.19	2.491	53.675
032C	58	M	Right tonsil/neck	T1N2bM0	2	3.5cm	Neg	7.06	1.28	0.544	18.75	1.773	47.22
033C	56	M	Oropharynx	T3N2c	UNK	5cm	Neg	21.65	3.61	1.095	24.695	0.6147	65.18
034C	62	M	Oral Cavity	T4bN2bM0	IB	Biopsy only	Pos	3.09	0.727	0.8215	23.215	0.6234	97.665
035C	67	F	Oral Cavity	TxN2aM0	3	5cm	Neg	9.1	1.645	1.0395	12.075	0.4592	31.905
037C	80	F	Nasopharynx	T4bN2M0	4	Biopsy only	Pos	19.75	4.93	2.5	32.635	0.8248	96.21
038C	55	M	Oral Cavity	T1N0	UNK	Biopsy only	Neg	2.785	5.91	1.59	15.75	0.6612	108.45
039C	83	F	Oral Cavity	T2N0M0	UNK	2.5cm	Neg	3.215	0.8765	0.893	19.65	0.781	66.305
23C	54	M	Tongue	T1N0	UNK	1.3cm	Pos	1.78	0.907	0.6045	10.975	0.6121	94.57
24C	68	F	Tonsil	T1bN0M1	4	Biopsy only	Neg	#N/A	#N/A	#N/A	11.08	0.9288	71.64
36C	39	F	Tongue	pT1N0	1	1.5cm	Neg	7.515	3.35	1.73	18.88	0.6789	236.45

## Sheet: Table S2
Smoking Hx	Alcohol Use	None	Diabetes	Thyroid Disease	Other; specify	Urine DAS	Urine ASP	Urine ASD	Saliva DAS	Saliva ASP	Saliva ASD
UNK	UNK	UNK				37.495	0.6763	83.135	11.5	1.6	1.53
Never	Alcohol Use Socially	x				31.51	1.355	17.91	3.335	0.759	0.4565
Never	Alcohol Use Socially	x				11.245	0.5185	47.345	4.27	1.085	0.318
Never	Stopped Alcohol 2 Years	x				4.9945	0.5344	47.635	0.7025	0.9065	0.2815
Never	Stopped Alcohol 28 Years		x	x		13.09	0.5406	62.465	30.15	7.175	2.425
Never	Alcohol Use Socially			X		7.998	0.57	105.5	1.4	1.0325	0.278
Never	Alcohol Use Daily	X				14.675	0.6501	73.915	1.96	1.66	0.3845
Current Smoker	Alcohol Use Socially	X				10.845	1.207	80.71	3.635	0.9315	0.2845
Quit 15 years ago	Never	X				7.2855	0.4591	44.15	2.39	0.7565	0.436
Quit 20 years ago	Alcohol Use Socially	X				11.415	0.7853	73.12	27.7	3.64	1.41
Never	Alcohol Use Daily	X				46.395	1.021	160.2	3.855	1.13	0.6815
Never	Alcohol Use Daily	X				25.495	2.171	63.015	6.28	1.195	1.1115
Never	Alcohol Use Socially	X				14.84	0.6908	103.85	0.9125	0.743	0.411
Current Smoker	Alcohol Use Socially	X				14.535	0.5536	54.16	4.875	1.36	0.413
Never	Never			X		64.565	0.6597	92.49	9.045	1.8	1.1245
Quit 10 years ago	Alcohol Use Socially	X				15.065	3.154	83.15	2.36	0.6905	0.2255
Quit 20 years ago	Alcohol Use Daily	X				11.34	0.6263	102.4	4.34	0.9615	1.011
Quit 25 years ago	Alcohol Use Daily	X				10.1215	1.216	95.71	7.795	1.535	0.4965
Quit 30 years ago	Alcohol Use Socially	X				5.625	0.4574	29.125	6.115	1.0715	0.8565
Never	Never	X				26.94	1.899	93.485	3.535	0.807	0.6215
Never	Alcohol Use Socially	X				20.73	3.263	89.535	42.85	6.785	1.86
Never	Never			X		44.135	0.7158	71.985	#N/A	#N/A	#N/A
Never	Never				Gestational Diabetes	20.13	5.719	63.285	3.115	0.7665	0.4765
Never	Never	X				22.03	1.32	113.1	#N/A	#N/A	#N/A
Never	Alcohol Use Socially	X				24.635	1.666	78.185	2.7	0.7915	0.7085
Never	Never	X				7.1185	0.6061	22.59	#N/A	#N/A	#N/A
Never	Alcohol Use Socially	X				78.64	0.8183	33.47	4.285	0.7075	1.13
Never	Alcohol Use Socially	X				30.625	0.6239	144.55	#N/A	#N/A	#N/A
UNK	UNK	UNK				13.45	0.4716	47.445	4.315	0.696	0.7135
Never	Never			X		12.365	0.6262	45.395	#N/A	#N/A	#N/A
Quit before ? Years	Alcohol Use Socially		X			19.315	0.784	69.31	4.25	0.669	1.114
Never	Alcohol Use Socially	X				7.5225	1.607	51.425	#N/A	#N/A	#N/A
Never	Alcohol Use Socially			X		7.373	0.5995	40.095	29.35	2.765	4.705
Never	Never	X				19.285	0.4201	66.51	#N/A	#N/A	#N/A
Quit 14 years ago	Never			X		10.66	0.6526	81.485	1.555	1.0655	0.6255
Never	Alcohol Use Socially		X			8.2355	0.5887	13.51	0.5	0.659	0.197
Never	Alcohol Use Daily	X				10.2785	1.025	82.445	5.32	1.19	1.105
Current Smoker	Alcohol Use Socially	X				9.8115	0.682	146	17.8	1.305	1.565
Current Smoker	Alcohol Use Socially	X				11.66	0.6319	61.235	8.4	1.265	4.05
Never	Alcohol Use Daily	X				11.76	0.8054	92.04	11.3	1.555	1.915
Quit 12 years ago	Never	X				13.685	0.956	102	3.475	2.63	1.74
Never	Alcohol Use Socially	X				13.71	0.7743	108.85	3.135	0.687	0.4695
Never	Alcohol Use Socially	X				22.7	0.8104	62.805	1.72	0.7255	0.6015
Never	Never	X				16.845	1.195	54.825	2.56	0.6445	0.3395
Never	Never	X				14.925	1.698	74.37	1.365	0.7145	0.5665
Never	Alcohol Use Socially	X				30.9	0.597	65.565	#N/A	#N/A	#N/A
Never	Never	X				11.675	0.6112	31	1.8	1.113	0.3395
Never	Alcohol Use Socially			X		11.075	0.6031	77.895	11.85	1.0175	3.085
Quit 13 years ago	Never	X				12.01	0.869	67.96	7.065	0.791	1.05
Quit this year	Quit 16 years ago	X				10.1055	0.8141	71.76	#N/A	#N/A	#N/A
Never	Never	X				8.554	0.5323	75.51	3.315	0.719	1.095
UNK	UNK		X			32.025	3.398	37.195	1.84	0.649	0.3425
UNK	UNK	UNK				7.9625	0.5076	94.295	17.35	1.08	1.75
UNK	UNK	UNK				12.775	0.7111	102.615	2.695	0.714	0.594
UNK	UNK			X		11.1395	1.109	127.6	6.16	0.9205	0.8715
Current Smoker	Alcohol Use Socially	X				15.48	0.6218	58.055	2.355	0.7945	0.5735
Never	Alcohol Use Socially	X				4.824	1.406	26.67	2.49	0.761	0.7335
Quit 46 years ago	Alcohol Use Daily			X		14.215	0.6424	51.64	16.35	2.91	0.966
Never	Never	X				34.16	0.5832	32.715	40.95	3.035	3.09
Never	Alcohol Use Daily	X				19.74	0.908	69.99	5.765	1.15	0.441
Quit 19 years ago	Alcohol Use Socially	X				9.301	0.6839	71.01	2.565	1.0415	0.3065
Never	Alcohol Use Daily	X				7.9195	0.621	52.455	#N/A	#N/A	#N/A
Never	Alcohol Use Socially	X				10.038	1.124	54.68	4.92	1.575	0.8775
Quit 1 year ago	Alcohol Use Socially	X				17.355	0.5056	45.975	6.775	1.027	1.91
Never	Alcohol Use Socially		X	X		13.505	0.7927	37.835	7.37	0.815	1.675
Quit 26 years ago	Quit 2 years ago	X				10.355	1.824	40.6	8.315	0.8415	1.525
Quit 36 years ago	Alcohol Use Daily	X				11.185	1.108	65.96	1.72	0.753	1.305
Never	Never	X				6.36	1.646	50.205	10.55	0.972	0.982
Quit 36 years ago	Never		X	X		11.13	1.384	32.69	#N/A	#N/A	#N/A
Never	Never	X				14.915	5.616	37.965	#N/A	#N/A	#N/A
Never	Alcohol Use Socially	X				17.39	0.6391	75.815	5.88	0.8325	0.7725
Current Smoker	Alcohol Use Socially	X				19.365	0.7724	84.115	8.315	1.785	0.3255
Never	Never	X				22.21	4.713	84.685	2.005	0.9165	0.2705
Quit 44 years ago	Never	X				24.045	0.4726	53.49	5.19	0.901	1.145
Quit 45 years ago	Never	X				27.125	0.8115	61.18	0.9285	0.6915	0.4515
Never	Never			X		25.77	0.6745	61.88	0.7515	0.639	0.1835
Never	Never				Gestational Diabetes	15.845	2.097	53.09	3.51	1.11	0.592
Quit 2 year ago	Alcohol Use Socially	X				7.7415	0.6583	24.86	#N/A	#N/A	#N/A
Never	Never	X				16.25	0.738	165.45	#N/A	#N/A	#N/A
Never	Never	X				4.6865	2.151	38.785	#N/A	#N/A	#N/A
Current Smoker	Alcohol Use Socially	X				22.315	3.38	72.92	#N/A	#N/A	#N/A
Never	Alcohol Use Socially	X				10.401	0.7691	52.15	#N/A	#N/A	#N/A
Never	Never	X				5.934	0.7869	99.22	#N/A	#N/A	#N/A
Never	Never	X				5.8005	0.5098	37.25	3.28	0.697	1.18
Never	Alcohol Use Socially		X			10.5045	0.6162	31.605	4.02	0.798	1.325
Never	Alcohol Use Socially			X		11.555	0.6073	36.36	1.14	0.7725	0.527
Never	Alcohol Use Daily	X				9.033	1.058	31.71	2.94	1.006	0.6595
Never	Alcohol Use Daily	X				8.0935	0.666	56.63	2.07	0.71	0.5405
Never	Alcohol Use Daily	X				16.145	0.7221	58.515	2.435	0.7085	0.338
Never	Quit 19 years ago			X		12.78	0.5515	80.7	11	1.16	1.194
